# Supplementary material for: Characterization, Bioactivity, and Biodistribution of 35 kDa Hyaluronan Fragment
Source: Life (Basel). 2024 Jan 8;14(1):97. doi: 10.3390/life14010097 (PMC10817694; doi:10.3390/life14010097)
Supplement: Supplementary file 1 [file life-14-00097-s001.zip]

Archive with 1 entries (1 files):
- life-2711444-supplementary.pdf
